# Supplementary material for: Inducing Mitotic Catastrophe as a Therapeutic Approach to Improve Outcomes in Ewing Sarcoma
Source: Cancers (Basel). 2023 Oct 10;15(20):4911. doi: 10.3390/cancers15204911 (PMC10605681; doi:10.3390/cancers15204911)
Supplement: Supplementary file 1 [file cancers-15-04911-s001.zip]

Archive with 2 entries (2 files):
- Supplementary Figures proofread ST.pptx
- Supplementary Legends proofread ST.pdf
